# Supplementary material for: Schizochytrium sp. Extracted Lipids Prevent Alopecia by Enhancing Antioxidation and Inhibiting Ferroptosis of Dermal Papilla Cells
Source: Antioxidants (Basel). 2023 Jun 23;12(7):1332. doi: 10.3390/antiox12071332 (PMC10375984; doi:10.3390/antiox12071332)
Supplement: Supplementary file 1 [file antioxidants-12-01332-s001.zip]

Archive with 1 entries (1 files):
- antioxidants-2301060-supplementary.pdf
